# Supplementary material for: Protein Tyrosine Kinase 7 Regulates EGFR/Akt Signaling Pathway and Correlates With Malignant Progression in Triple-Negative Breast Cancer
Source: Front Oncol. 2021 Jul 22;11:699889. doi: 10.3389/fonc.2021.699889 (PMC8339706; doi:10.3389/fonc.2021.699889)
Supplement: Supplementary file 5 [file Table_1.xlsx]

## Sheet: Sheet1
Correlated Gene	Cytoband	Spearman's Correlation	p-Value	q-Value	Correlation
SERPINH1	11q13.5	0.591386	5.45978e-180	9.97556e-176	positive
SDC1	2p24.1	0.565647	1.7853e-161	1.63096e-157	positive
PLOD1	1p36.22	0.536995	1.07028e-142	6.51837e-139	positive
SPHK1	17q25.1	0.527619	6.16533e-137	2.81617e-133	positive
TMEM158	3p21.31	0.52718	1.1359e-136	4.15082e-133	positive
MFAP2	1p36.13	0.524592	4.08636e-135	1.24437e-131	positive
NXN	17p13.3	0.520642	9.12568e-133	2.38193e-129	positive
HOMER3	19p13.11	0.511322	2.41057e-127	5.50544e-124	positive
ZSWIM4	19p13.13-p13.12	0.50388	3.90899e-123	7.93568e-120	positive
HEPH	Xq12	0.491208	3.34877e-116	6.11854e-113	positive
BMP1	8p21.3	0.485828	2.40693e-113	3.99791e-110	positive
ANTXR1	2p13.3	0.485342	4.33373e-113	6.59846e-110	positive
SPSB1	1p36.22	0.484361	1.41667e-112	1.99107e-109	positive
SOX11	2p25.2	0.483246	5.41881e-112	7.07193e-109	positive
C1ORF198	1q42.2	0.481638	3.71936e-111	4.53043e-108	positive
DBN1	5q35.3	0.476007	2.92234e-108	3.33713e-105	positive
FOXQ1	6p25.3	0.471368	6.45412e-106	6.20649e-103	positive
SH3PXD2B	5q35.1	0.468817	1.21259e-104	1.10776e-101	positive
CD276	15q24.1	0.467244	7.31416e-104	6.36366e-101	positive
P3H1	1p34.2	0.464392	1.85445e-102	1.54012e-99	positive
FAT1	4q35.2	0.464172	2.37581e-102	1.88732e-99	positive
E2F3	6p22.3	0.460054	2.39132e-100	1.82049e-97	positive
COLGALT1	19p13.11	0.458641	1.14626e-99	8.3773e-97	positive
NCS1	9q34.11	0.44979	1.78601e-95	1.25509e-92	positive
C5ORF46	5q32	0.449409	2.69067e-95	1.82079e-92	positive
KANK4	1p31.3	0.446826	4.25284e-94	2.67944e-91	positive
DRD4	11p15.5	0.445006	2.93143e-93	1.78534e-90	positive
PHETA1	12q24.12	0.441638	1.01314e-91	5.44444e-89	positive
MFGE8	15q26.1	0.437461	7.74813e-90	4.04474e-87	positive
AMER1	Xq11.2	0.436596	1.88903e-89	9.58735e-87	positive
RAB23	6p12.1-p11.2	0.434391	1.80852e-88	8.69567e-86	positive
NKX3-2	4p15.33	0.433961	2.80499e-88	1.3141e-85	positive
VGLL4	3p25.3-p25.2	0.431258	4.35296e-87	1.98832e-84	positive
RCN3	19q13.33	0.429003	4.20936e-86	1.87584e-83	positive
CDH2	18q12.1	0.42595	8.84035e-85	3.84576e-82	positive
DAPK3	19p13.3	0.425141	1.9692e-84	8.36725e-82	positive
MCU	10q22.1	0.420085	2.80705e-82	1.11495e-79	positive
PRRX2	9q34.11	0.419521	4.85868e-82	1.88878e-79	positive
ENO1	1p36.23	0.418704	1.07178e-81	4.07968e-79	positive
LIMK2	22q12.2	0.417712	2.79599e-81	1.04256e-78	positive
PPP1R14B	11q13.1	0.415791	1.77437e-80	6.35677e-78	positive
CHST3	10q22.1	0.41317	2.16243e-79	7.05531e-77	positive
EML4	2p21	0.412859	2.90761e-79	9.32015e-77	positive
TIAM2	6q25.2-q25.3	0.412265	5.10597e-79	1.58121e-76	positive
CHPF	2q35	0.412155	5.66238e-79	1.72429e-76	positive
NCK2	2q12.2	0.411963	6.79391e-79	2.03494e-76	positive
GLIS3	9p24.2	0.411791	7.99576e-79	2.3563e-76	positive
STK38	6p21.31	0.411435	1.11876e-78	3.24458e-76	positive
CTRC	1p36.21	0.410156	3.73623e-78	1.01888e-75	positive
PRICKLE1	12q12	0.410103	3.92673e-78	1.05508e-75	positive
RCC1	1p35.3	0.409485	7.01276e-78	1.83043e-75	positive
SMO	7q32.1	0.40896	1.14725e-77	2.95231e-75	positive
EFNA4	1q21.3	0.407891	3.11564e-77	7.90638e-75	positive
IGF2R	6q25.3	0.407359	5.11831e-77	1.28105e-74	positive
EVA1A	2p12	0.405495	2.88784e-76	6.76457e-74	positive
CALU	7q32.1	0.405376	3.22377e-76	7.45589e-74	positive
TEAD4	12p13.33	0.40514	4.01102e-76	9.16066e-74	positive
TMPRSS13	11q23.3	0.404514	7.15187e-76	1.61323e-73	positive
PLAU	10q22.2	0.404414	7.84478e-76	1.74795e-73	positive
PRKX	Xp22.33	0.403781	1.40466e-75	3.09211e-73	positive
PLEKHM2	1p36.21	0.40198	7.32742e-75	1.55673e-72	positive
RNF144A	2p25.1	0.401159	1.5505e-74	3.25623e-72	positive
CBX2	17q25.3	0.401046	1.71884e-74	3.56874e-72	positive
SH3BP5L	1q44	0.397822	3.19475e-73	6.14434e-71	positive
USB1	16q21	0.397284	5.1845e-73	9.86728e-71	positive
RBMS1	2q24.2	0.397168	5.75827e-73	1.08463e-70	positive
TPD52L2	20q13.33	0.396599	9.60299e-73	1.79037e-70	positive
PDLIM7	5q35.3	0.396317	1.23681e-72	2.2826e-70	positive
TTLL4	2q35	0.396254	1.30855e-72	2.39085e-70	positive
SRPX2	Xq22.1	0.395061	3.80252e-72	6.68037e-70	positive
ST5	11p15.4	0.39473	5.11333e-72	8.89768e-70	positive
COL11A1	1p21.1	0.393573	1.43107e-71	2.39882e-69	positive
CCNE1	19q12	0.392981	2.42073e-71	4.02083e-69	positive
S100A11	1q21.3	0.39287	2.67119e-71	4.39688e-69	positive
RCC2	1p36.13	0.39272	3.04908e-71	4.97408e-69	positive
CDH3	16q22.1	0.392408	4.0205e-71	6.50075e-69	positive
MMP11	22q11.23	0.392047	5.53071e-71	8.86418e-69	positive
EXT1	8q24.11	0.391944	6.0611e-71	9.62976e-69	positive
ZNF469	16q24.2	0.39163	7.99182e-71	1.25878e-68	positive
SLC5A6	2p23.3	0.389836	3.87249e-70	5.94573e-68	positive
MXRA5	Xp22.33	0.389554	4.96108e-70	7.55366e-68	positive
TEAD2	19q13.33	0.389481	5.28602e-70	7.9819e-68	positive
GTF2H4	6p21.33	0.388767	9.87754e-70	1.47928e-67	positive
PDPN	1p36.21	0.387608	2.71301e-69	3.90311e-67	positive
RAI14	5p13.2	0.386997	4.61331e-69	6.58514e-67	positive
ADAM19	5q33.3	0.386971	4.71982e-69	6.68495e-67	positive
COL5A1	9q34.3	0.386871	5.14664e-69	7.23341e-67	positive
TMEM132A	11q12.2	0.385732	1.38078e-68	1.91123e-66	positive
RIPK4	21q22.3	0.385593	1.5567e-68	2.13853e-66	positive
PROM1	4p15.32	0.384339	4.58939e-68	6.21131e-66	positive
VSNL1	2p24.2	0.383434	9.98323e-68	1.33141e-65	positive
TRPV6	7q34	0.381829	3.94088e-67	5.18013e-65	positive
KIAA1549L	11p13	0.381308	6.1423e-67	7.95929e-65	positive
GLIPR2	9p13.3	0.377932	1.0686e-65	1.33729e-63	positive
NT5DC2	3p21.1	0.37779	1.20457e-65	1.48113e-63	positive
RBM38	20q13.31	0.377787	1.20786e-65	1.48113e-63	positive
INAVA	1q32.1	0.377254	1.88898e-65	2.3009e-63	positive
BEND3	6q21	0.376919	2.50246e-65	3.02797e-63	positive
MYO10	5p15.1	0.376497	3.5633e-65	4.28323e-63	positive
AEBP1	7p13	0.376295	4.2183e-65	5.03742e-63	positive
LAD1	1q32.1	0.37595	5.62849e-65	6.67781e-63	positive
COL6A2	21q22.3	0.375483	8.31662e-65	9.80342e-63	positive
GLG1	16q23.1	0.37494	1.30759e-64	1.51209e-62	positive
ITGA5	12q13.13	0.374688	1.61158e-64	1.84032e-62	positive
THBS2	6q27	0.374468	1.93526e-64	2.19622e-62	positive
CKAP4	12q23.3	0.374438	1.98371e-64	2.23731e-62	positive
SGIP1	1p31.3	0.374096	2.63706e-64	2.93791e-62	positive
TPM2	9p13.3	0.373569	4.08128e-64	4.49211e-62	positive
TNFRSF12A	16p13.3	0.373407	4.66532e-64	5.07381e-62	positive
GSDMC	8q24.21	0.373322	5.0073e-64	5.41352e-62	positive
KRT7	12q13.13	0.373087	6.07945e-64	6.49577e-62	positive
PFKP	10p15.2	0.372818	7.5944e-64	8.06728e-62	positive
ITGA11	15q23	0.371985	1.51085e-63	1.57741e-61	positive
GJB2	13q12.11	0.371783	1.78427e-63	1.85229e-61	positive
NUP93	16q13	0.370388	5.60871e-63	5.69316e-61	positive
KRT16P3	17p11.2	0.370039	7.46015e-63	7.53063e-61	positive
APCDD1L	20q13.32	0.369804	9.04307e-63	9.07835e-61	positive
ISLR	15q24.1	0.368689	2.24669e-62	2.23094e-60	positive
PVR	19q13.31	0.368603	2.4092e-62	2.37938e-60	positive
ALPK2	18q21.31-q21.32	0.368313	3.05078e-62	2.99682e-60	positive
GAPDH	12p13.31	0.368275	3.14548e-62	3.07332e-60	positive
SKP2	5p13.2	0.367918	4.20512e-62	4.0868e-60	positive
MPZL2	11q23.3	0.36788	4.33759e-62	4.19323e-60	positive
DCLK2	4q31.23-q31.3	0.367231	7.33763e-62	6.98259e-60	positive
SLC25A37	8p21.2	0.366508	1.31697e-61	1.24675e-59	positive
KLHDC3	6p21.1	0.366411	1.42539e-61	1.33555e-59	positive
SALL4	20q13.2	0.365636	2.6625e-61	2.46936e-59	positive
CAVIN1	17q21.2	0.365287	3.52648e-61	3.25416e-59	positive
VASH2	1q32.3	0.364658	5.84248e-61	5.36422e-59	positive
DDOST	1p36.12	0.364186	8.53773e-61	7.79965e-59	positive
ACTN1	14q24.1|14q22-q24	0.363936	1.04296e-60	9.43361e-59	positive
PABPN1	14q11.2	0.363663	1.29714e-60	1.16749e-58	positive
FGF11	17p13.1	0.363546	1.42409e-60	1.27547e-58	positive
CDCA7	2q31.1	0.362974	2.24864e-60	2.00414e-58	positive
SEC61A1	3q21.3	0.362918	2.35119e-60	2.08537e-58	positive
SOX4	6p22.3	0.362734	2.72371e-60	2.4041e-58	positive
GARS	7p14.3	0.361051	1.03755e-59	9.02718e-58	positive
DPYSL3	5q32	0.360447	1.67349e-59	1.44911e-57	positive
NRBP1	2p23.3	0.359917	2.54447e-59	2.18488e-57	positive
ATAD3A	1p36.33	0.359916	2.5471e-59	2.18488e-57	positive
BACE2	21q22.2-q22.3	0.359519	3.48262e-59	2.95958e-57	positive
SMTN	22q12.2	0.35921	4.44219e-59	3.74024e-57	positive
CPA4	7q32.2	0.358883	5.74413e-59	4.79229e-57	positive
B3GALNT2	1q42.3	0.358676	6.75934e-59	5.61363e-57	positive
VASN	16p13.3	0.358667	6.80682e-59	5.62749e-57	positive
DCBLD1	6q22.1	0.358549	7.46795e-59	6.14626e-57	positive
PLEKHA8P1	12q12	0.3582	9.82099e-59	8.04661e-57	positive
PSME4	2p16.2	0.358116	1.0496e-58	8.56124e-57	positive
EIF4G1	3q27.1	0.357735	1.41404e-58	1.14827e-56	positive
SRD5A1	5p15.31	0.357584	1.59169e-58	1.2868e-56	positive
GPR161	1q24.2	0.357565	1.61535e-58	1.30018e-56	positive
SAMD4B	19q13.2	0.356499	3.71522e-58	2.96423e-56	positive
DNMT3B	20q11.21	0.355945	5.71738e-58	4.52217e-56	positive
SRC	20q11.23	0.355726	6.78128e-58	5.31763e-56	positive
TMSB15B	Xq22.2	0.353951	2.68359e-57	2.05155e-55	positive
SYDE1	19p13.12	0.353849	2.90304e-57	2.21006e-55	positive
IER5L	9q34.11	0.352686	7.1126e-57	5.32599e-55	positive
ST14	11q24.3	0.352646	7.33251e-57	5.46826e-55	positive
ANKRD6	6q15	0.352359	9.14608e-57	6.7655e-55	positive
PXDN	2p25.3	0.351907	1.29341e-56	9.45276e-55	positive
SHMT2	12q13.3	0.351822	1.38049e-56	9.96957e-55	positive
PREP	6q21	0.351272	2.10388e-56	1.50745e-54	positive
CDC20	1p34.2	0.351002	2.58578e-56	1.83832e-54	positive
IDH2	15q26.1	0.350938	2.71543e-56	1.92301e-54	positive
MMP14	14q11.2	0.350432	3.99558e-56	2.81866e-54	positive
GFPT2	5q35.3	0.350178	4.8486e-56	3.40726e-54	positive
MICALL1	22q13.1	0.349577	7.66266e-56	5.36416e-54	positive
GATAD2A	19p13.11	0.349381	8.89225e-56	6.20115e-54	positive
RRAGC	1p34.3	0.349081	1.11712e-55	7.73139e-54	positive
FSCN1	7p22.1	0.347625	3.36314e-55	2.27585e-53	positive
NUTF2	16q22.1	0.347511	3.66544e-55	2.46218e-53	positive
PPP1R13L	19q13.32	0.347386	4.02667e-55	2.69492e-53	positive
TTK	6q14.1	0.347267	4.40527e-55	2.93754e-53	positive
COL7A1	3p21.31	0.347134	4.87028e-55	3.23581e-53	positive
XPO5	6p21.1	0.347061	5.14415e-55	3.40539e-53	positive
XXYLT1	3q29	0.346945	5.61297e-55	3.68902e-53	positive
CA9	9p13.3	0.346357	8.73739e-55	5.70146e-53	positive
LOX	5q23.1	0.345895	1.23588e-54	8.00737e-53	positive
KIF26B	1q44	0.345663	1.4711e-54	9.49766e-53	positive
TRIB2	2p24.3	0.345436	1.74334e-54	1.12157e-52	positive
LRRC15	3q29	0.345194	2.08934e-54	1.33012e-52	positive
LUZP1	1p36.12	0.34415	4.55645e-54	2.86085e-52	positive
LIMK1	7q11.23	0.344045	4.92749e-54	3.08323e-52	positive
PLXNA1	3q21.3	0.343281	8.7021e-54	5.37149e-52	positive
NARF	17q25.3	0.343205	9.20418e-54	5.64328e-52	positive
TTYH3	7p22.3	0.342684	1.35503e-53	8.22515e-52	positive
DOK4	16q21	0.342614	1.42766e-53	8.63732e-52	positive
SF3B3	16q22.1	0.342475	1.58201e-53	9.47702e-52	positive
CORO1C	12q24.11	0.34238	1.69747e-53	1.01354e-51	positive
CPXM1	20p13	0.34217	1.98286e-53	1.18009e-51	positive
EGFL6	Xp22.2	0.341753	2.69904e-53	1.59593e-51	positive
PDSS1	10p12.1	0.341582	3.06352e-53	1.8056e-51	positive
PPP3R1	2p14	0.341143	4.23331e-53	2.48704e-51	positive
MMP1	11q22.2	0.340914	5.01184e-53	2.91628e-51	positive
LSM2	6p21.33	0.340823	5.35937e-53	3.10861e-51	positive
MYL9	20q11.23	0.340489	6.85257e-53	3.93721e-51	positive
LMNB2	19p13.3	0.340383	7.41067e-53	4.24452e-51	positive
EGFR	7p11.2	0.340235	8.26298e-53	4.70321e-51	positive
KIAA1217	10p12.2-p12.1	0.339797	1.1396e-52	6.44632e-51	positive
TP53BP2	1q41	0.339747	1.18163e-52	6.64297e-51	positive
PPP1R14C	6q25.1	0.339471	1.4473e-52	8.11152e-51	positive
YEATS2	3q27.1	0.338916	2.17216e-52	1.20631e-50	positive
EVC	4p16.2	0.338555	2.82847e-52	1.5613e-50	positive
GRAMD2A	15q23	0.33844	3.07666e-52	1.6881e-50	positive
TBC1D7	6p24.1	0.33811	3.91199e-52	2.12726e-50	positive
PSAT1	9q21.2	0.337845	4.74741e-52	2.57388e-50	positive
MSL3	Xp22.2	0.337667	5.4027e-52	2.92049e-50	positive
PMEPA1	20q13.31	0.337659	5.43403e-52	2.92877e-50	positive
PCDH7	4p15.1	0.337457	6.29536e-52	3.37309e-50	positive
P3H3	12p13.31	0.337178	7.71021e-52	4.1191e-50	positive
PRSS53	16p11.2	0.336792	1.02026e-51	5.43475e-50	positive
PLPP4	10q26.12	0.335398	2.79843e-51	1.46086e-49	positive
PLCH1	3q25.31	0.334496	5.35915e-51	2.78174e-49	positive
PDE9A	21q22.3	0.33445	5.53997e-51	2.86744e-49	positive
MRC2	17q23.2	0.3343	6.16881e-51	3.17494e-49	positive
RNF217	6q22.31	0.334146	6.89371e-51	3.52815e-49	positive
PRRC2A	6p21.33	0.334033	7.47439e-51	3.81465e-49	positive
TTC7A	2p21	0.334006	7.62013e-51	3.8782e-49	positive
COL5A2	2q32.2	0.333838	8.59857e-51	4.35192e-49	positive
WNT5B	12p13.33	0.333808	8.7867e-51	4.43486e-49	positive
CDR2L	17q25.1	0.33366	9.76702e-51	4.91607e-49	positive
BMP7	20q13.31	0.333608	1.01377e-50	5.08862e-49	positive
PPARD	6p21.31	0.333211	1.34757e-50	6.70883e-49	positive
PDXK	21q22.3	0.332829	1.7713e-50	8.77056e-49	positive
GFOD2	16q22.1	0.331898	3.44147e-50	1.67232e-48	positive
UBQLN4	1q22	0.331613	4.21734e-50	2.0439e-48	positive
BAX	19q13.33	0.331446	4.74981e-50	2.29587e-48	positive
EMILIN1	2p23.3	0.331372	5.00619e-50	2.41341e-48	positive
TENT4A	5p15.31	0.33096	6.70641e-50	3.20767e-48	positive
IGFBP3	7p12.3	0.330609	8.60446e-50	4.10475e-48	positive
PLOD2	3q24	0.33056	8.90816e-50	4.23857e-48	positive
VARS	6p21.33	0.329596	1.76181e-49	8.27507e-48	positive
SLC16A10	6q21	0.329575	1.7888e-49	8.38028e-48	positive
KRT6A	12q13.13	0.329153	2.40816e-49	1.12531e-47	positive
MTHFD1L	6q25.1	0.329008	2.6671e-49	1.23996e-47	positive
MRTFA	22q13.1-q13.2	0.328759	3.17922e-49	1.47057e-47	positive
TNFRSF21	6p12.3	0.328692	3.33209e-49	1.53739e-47	positive
SH3RF3	2q13	0.328681	3.35762e-49	1.54526e-47	positive
DESI2	1q44	0.327911	5.76944e-49	2.63534e-47	positive
EIF5A2	3q26.2	0.327729	6.55797e-49	2.98805e-47	positive
GPC2	7q22.1	0.327489	7.75954e-49	3.51798e-47	positive
SLC29A4	7p22.1	0.326149	1.97948e-48	8.8428e-47	positive
SCARF2	22q11.21	0.326087	2.06683e-48	9.18808e-47	positive
SLC36A1	5q33.1	0.325822	2.48535e-48	1.09951e-46	positive
PCBP4	3p21.2	0.325517	3.0742e-48	1.35346e-46	positive
EXO1	1q43	0.324936	4.60367e-48	2.00271e-46	positive
MSN	Xq12	0.324011	8.73464e-48	3.74364e-46	positive
RPF2	6q21	0.324009	8.74901e-48	3.74364e-46	positive
RRBP1	20p12.1	0.32397	8.98947e-48	3.82859e-46	positive
CD99	Xp22.33 and Yp11.2	0.323715	1.07173e-47	4.53278e-46	positive
TLN2	15q22.2	0.323705	1.07933e-47	4.55438e-46	positive
WDR46	6p21.32	0.323642	1.12742e-47	4.74632e-46	positive
PTPN14	1q32.3-q41	0.323571	1.18383e-47	4.97236e-46	positive
GLYATL2	11q12.1	0.323539	1.21061e-47	5.06159e-46	positive
SLC16A3	17q25.3	0.322686	2.17897e-47	9.02767e-46	positive
KRT81	12q13.13	0.3226	2.31195e-47	9.55695e-46	positive
KHDRBS3	8q24.23	0.322209	3.02392e-47	1.24158e-45	positive
CD24	6q21	0.322188	3.06781e-47	1.25677e-45	positive
TMSB10	2p11.2	0.322074	3.31861e-47	1.35647e-45	positive
DTNB	2p23.3	0.321908	3.71801e-47	1.51633e-45	positive
CDK19	6q21	0.321501	4.91511e-47	2.00009e-45	positive
TAGLN2	1q23.2	0.321467	5.03192e-47	2.04307e-45	positive
NEK6	9q33.3	0.32073	8.32837e-47	3.35911e-45	positive
AARS2	6p21.1	0.320665	8.70931e-47	3.50502e-45	positive
C1ORF112	1q24.2	0.320345	1.08374e-46	4.34231e-45	positive
HSD17B2	16q23.3	0.319886	1.48144e-46	5.89703e-45	positive
NOTCH3	19p13.12	0.319883	1.48481e-46	5.89761e-45	positive
PPP2R5D	6p21.1	0.319825	1.54385e-46	6.11879e-45	positive
COL18A1	21q22.3	0.31914	2.4592e-46	9.64208e-45	positive
UCK2	1q24.1	0.318874	2.94731e-46	1.14819e-44	positive
BMS1	10q11.21	0.318778	3.14547e-46	1.22278e-44	positive
RPP40	6p25.1	0.318768	3.16567e-46	1.22803e-44	positive
BEND6	6p12.1	0.318631	3.47444e-46	1.3421e-44	positive
FDPS	1q22	0.318467	3.8835e-46	1.49066e-44	positive
U2AF1	21q22.3	0.318433	3.97318e-46	1.52189e-44	positive
VGLL1	Xq26.3	0.318214	4.60821e-46	1.75776e-44	positive
TFRC	3q29	0.317073	9.95538e-46	3.75816e-44	positive
ARPC1B	7q22.1	0.316759	1.22969e-45	4.63253e-44	positive
KDM1A	1p36.12	0.316224	1.76197e-45	6.62407e-44	positive
TICRR	15q26.1	0.316068	1.95659e-45	7.3256e-44	positive
RRP36	6p21.1	0.315948	2.12007e-45	7.92143e-44	positive
DNAJB5	9p13.3	0.315935	2.13903e-45	7.97596e-44	positive
MORC2	22q12.2	0.31588	2.21941e-45	8.25885e-44	positive
SNTB1	8q24.12	0.315673	2.5491e-45	9.44717e-44	positive
CAVIN3	11p15.4	0.31528	3.31702e-45	1.22435e-43	positive
TTL	2q14.1	0.31505	3.86849e-45	1.42502e-43	positive
CNN2	19p13.3	0.315002	3.99531e-45	1.46878e-43	positive
BYSL	6p21.1	0.314232	6.6768e-45	2.43012e-43	positive
CTIF	18q21.1	0.313864	8.53127e-45	3.0989e-43	positive
OXCT2	1p34.2	0.313698	9.52951e-45	3.43812e-43	positive
ZNF74	22q11.21	0.313587	1.02582e-44	3.68952e-43	positive
KCNG1	20q13.13	0.313255	1.27849e-44	4.57129e-43	positive
CLIP2	7q11.23	0.313208	1.31951e-44	4.70876e-43	positive
MPZL1	1q24.2	0.313027	1.48717e-44	5.29671e-43	positive
MYO9B	19p13.11	0.312664	1.89264e-44	6.69505e-43	positive
MFHAS1	8p23.1	0.312593	1.98288e-44	6.99406e-43	positive
MVD	16q24.2	0.31244	2.19469e-44	7.72623e-43	positive
GAREM2	2p23.3	0.312164	2.63391e-44	9.23688e-43	positive
ILRUN	6p21.31	0.311932	3.07047e-44	1.07062e-42	positive
CDC42EP1	22q13.1	0.311596	3.83262e-44	1.33383e-42	positive
COL1A1	17q21.33	0.311578	3.87876e-44	1.34732e-42	positive
CAD	2p23.3	0.311531	4.00201e-44	1.38624e-42	positive
SMCO4	11q21	0.311529	4.006e-44	1.38624e-42	positive
TUBB3	16q24.3	0.311478	4.14408e-44	1.42592e-42	positive
CASK	Xp11.4	0.311436	4.25804e-44	1.46238e-42	positive
COL8A2	1p34.3	0.311194	4.99488e-44	1.70264e-42	positive
TOMM40	19q13.32	0.311113	5.26993e-44	1.78972e-42	positive
ARHGEF4	2q21.1	0.310832	6.34113e-44	2.14157e-42	positive
PIF1	15q22.31	0.310228	9.42829e-44	3.17246e-42	positive
ATG9A	2q35	0.31022	9.47535e-44	3.18243e-42	positive
EDN2	1p34.2	0.310199	9.60514e-44	3.2142e-42	positive
ZNF670	1q44	0.310046	1.06232e-43	3.54837e-42	positive
RFWD3	16q23.1	0.309837	1.21813e-43	4.03197e-42	positive
KIFC1	6p21.32	0.309714	1.32028e-43	4.35529e-42	positive
ENAH	1q42.12	0.309192	1.85759e-43	6.06073e-42	positive
CARD11	7p22.2	0.30905	2.03749e-43	6.61226e-42	positive
LPAR2	19p13.11	0.308971	2.14601e-43	6.95004e-42	positive
IL4R	16p12.1	0.308969	2.14918e-43	6.95004e-42	positive
CDC42BPA	1q42.13	0.308853	2.31795e-43	7.46937e-42	positive
TLCD3A	17p13.3	0.308551	2.82175e-43	9.0768e-42	positive
CNTN6	3p26.3	0.30853	2.86115e-43	9.18734e-42	positive
NR2C2	3p25.1	0.3085	2.91849e-43	9.35504e-42	positive
NTM	11q25	0.308112	3.75705e-43	1.19591e-41	positive
FN1	2q35	0.308093	3.80438e-43	1.20887e-41	positive
CLUH	17p13.3	0.307922	4.25102e-43	1.34378e-41	positive
DDIT4	10q22.1	0.307328	6.25008e-43	1.96888e-41	positive
HEATR1	1q43	0.307318	6.29319e-43	1.97905e-41	positive
KPNA4	3q25.33	0.307284	6.43262e-43	2.01942e-41	positive
RANGAP1	22q13.2	0.307236	6.63543e-43	2.07952e-41	positive
DCBLD2	3q12.1|3	0.30699	7.78169e-43	2.43041e-41	positive
PIEZO1	16q24.3	0.306967	7.89829e-43	2.46262e-41	positive
NREP	5q22.1	0.306913	8.18069e-43	2.54633e-41	positive
UBR2	6p21.1	0.306814	8.72293e-43	2.71049e-41	positive
SLC4A11	20p13	0.306626	9.85308e-43	3.05128e-41	positive
PLEKHN1	1p36.33	0.306524	1.05268e-42	3.24891e-41	positive
EFS	14q11.2	0.30638	1.15496e-42	3.5466e-41	positive
NCBP2	3q29	0.306028	1.4502e-42	4.42942e-41	positive
HAUS7	Xq28	0.306026	1.45215e-42	4.42942e-41	positive
FLNA	Xq28	0.305928	1.54626e-42	4.70862e-41	positive
HJURP	2q37.1	0.305899	1.57528e-42	4.789e-41	positive
SYNDIG1	20p11.21	0.305836	1.64126e-42	4.97303e-41	positive
TGFB1I1	16p11.2	0.305765	1.71785e-42	5.19651e-41	positive
S100A3	1q21.3	0.305619	1.88761e-42	5.69118e-41	positive
LPCAT1	5p15.33	0.30559	1.92284e-42	5.78784e-41	positive
C11ORF95	11q13.1	0.30542	2.14543e-42	6.43665e-41	positive
HS3ST3A1	17p12	0.305252	2.39133e-42	7.15089e-41	positive
PLAAT1	3q29	0.304432	4.04883e-42	1.20091e-40	positive
ELK1	Xp11.23	0.304074	5.0917e-42	1.50291e-40	positive
C1QTNF6	22q12.3	0.304064	5.1249e-42	1.51028e-40	positive
SLC39A1	1q21.3	0.303734	6.33064e-42	1.8626e-40	positive
CARHSP1	16p13.2	0.303717	6.40187e-42	1.88052e-40	positive
PLCB4	20p12.3-p12.2	0.303708	6.43572e-42	1.88743e-40	positive
CARM1	19p13.2	0.303676	6.5694e-42	1.92127e-40	positive
ITPRIP	10q25.1	0.303676	6.57214e-42	1.92127e-40	positive
TAF1D	11q21	0.303651	6.67837e-42	1.94921e-40	positive
CTSZ	20q13.32	0.303268	8.52958e-42	2.47371e-40	positive
SINHCAF	12p11.21	0.303182	9.00728e-42	2.60812e-40	positive
RBMS2	12q13.3	0.303157	9.15263e-42	2.64601e-40	positive
SH3PXD2A	10q24.33	0.302975	1.0283e-41	2.96811e-40	positive
IGF2BP2	3q27.2	0.302874	1.09629e-41	3.15937e-40	positive
TNC	9q33.1	0.302815	1.13879e-41	3.27152e-40	positive
SNORA33	6q23.2	0.302714	1.21417e-41	3.4826e-40	positive
VDR	12q13.11	0.302612	1.2957e-41	3.70481e-40	positive
BAK1	6p21.31	0.302456	1.43109e-41	4.06647e-40	positive
SMOX	20p13	0.30235	1.53113e-41	4.33724e-40	positive
TIMM44	19p13.2	0.302199	1.68531e-41	4.75924e-40	positive
LMO4	1p22.3	0.301984	1.93189e-41	5.43039e-40	positive
GSK3B	3q13.33	0.301874	2.07134e-41	5.81345e-40	positive
P2RX5	17p13.2	0.301612	2.44685e-41	6.85681e-40	positive
CHFR	12q24.33	0.301486	2.65044e-41	7.40875e-40	positive
ZNF462	9q31.2	0.301359	2.87224e-41	7.9755e-40	positive
KIF2C	1p34.1	0.301005	3.59381e-41	9.94888e-40	positive
DAZAP1	19p13.3	0.300676	4.4267e-41	1.2236e-39	positive
HCAR3	12q24.31	0.300272	5.71099e-41	1.57384e-39	positive
SLC39A6	18q12.2	-0.47463	1.46263e-107	1.57198e-104	negative
CST3	20p11.21	-0.472575	1.59699e-106	1.62104e-103	negative
RERG	12p12.3	-0.44791	1.33953e-94	8.74089e-92	negative
FAM174A	5q21.1	-0.444692	4.08802e-93	2.40943e-90	negative
BTF3	5q13.2	-0.443144	2.08853e-92	1.19249e-89	negative
AFF3	2q11.2	-0.442787	3.03771e-92	1.68188e-89	negative
SYBU	8q23.2	-0.436479	2.13144e-89	1.05253e-86	negative
MOAP1	14q32.12	-0.424101	5.5003e-84	2.284e-81	negative
NFU1	2p13.3	-0.421134	1.0103e-82	4.10202e-80	negative
AGR3	7p21.1	-0.417529	3.33628e-81	1.21914e-78	negative
DNAJC12	10q21.3	-0.41552	2.29969e-80	8.08032e-78	negative
XBP1	22q12.1|22q12	-0.415057	3.58023e-80	1.23423e-77	negative
ESR1	6q25.1-q25.2	-0.414268	7.60678e-80	2.57377e-77	negative
FBXL5	4p15.32	-0.413626	1.4024e-79	4.65877e-77	negative
PIGH	14q24.1	-0.412365	4.64469e-79	1.46316e-76	negative
PTPRN2	7q36.3	-0.410941	1.78351e-78	5.09165e-76	negative
LCMT2	15q15.3	-0.410914	1.82935e-78	5.14215e-76	negative
IL6ST	5q11.2	-0.410657	2.33013e-78	6.45059e-76	negative
RETREG1	5p15.1	-0.409914	4.68844e-78	1.24149e-75	negative
ZNF552	19q13.43	-0.406548	1.08868e-76	2.68802e-74	negative
MAOA	Xp11.3	-0.406157	1.56366e-76	3.80928e-74	negative
UMAD1	7p21.3	-0.405844	2.0907e-76	5.0262e-74	negative
BCL2	18q21.33	-0.40564	2.52478e-76	5.99094e-74	negative
HINT2	9p13.3	-0.402885	3.19848e-75	6.95708e-73	negative
TTC8	14q31.3	-0.402756	3.6026e-75	7.7439e-73	negative
CCNDBP1	15q15.2	-0.400694	2.36871e-74	4.86277e-72	negative
SPCS1	3p21.1	-0.400437	2.99433e-74	6.07883e-72	negative
FAM241A	4q25	-0.399899	4.87985e-74	9.79777e-72	negative
OCIAD1	4p11	-0.399141	9.70095e-74	1.92659e-71	negative
APH1B	15q22.2	-0.399025	1.07812e-73	2.1181e-71	negative
CPEB2	4p15.32	-0.39787	3.05968e-73	5.94718e-71	negative
RUNDC1	17q21.31	-0.395816	1.93703e-72	3.5041e-70	negative
TRAPPC13	5q12.3	-0.395347	2.94538e-72	5.27599e-70	negative
ACADSB	10q26.13	-0.395309	3.04774e-72	5.40634e-70	negative
CYB5D2	17p13.2	-0.394551	5.99784e-72	1.03383e-69	negative
TBC1D9	4q31.21	-0.394394	6.89304e-72	1.17704e-69	negative
FBP1	9q22.32	-0.394218	8.06571e-72	1.36452e-69	negative
ARMT1	6q25.1	-0.390775	1.6978e-70	2.65132e-68	negative
PPP1R12B	1q32.1	-0.390654	1.88896e-70	2.92484e-68	negative
TCEAL1	Xq22.2	-0.388427	1.3289e-69	1.96358e-67	negative
CHCHD5	2q14.1	-0.388424	1.33263e-69	1.96358e-67	negative
CCDC170	6q25.1	-0.388027	1.88295e-69	2.75227e-67	negative
COX7C	5q14.3	-0.387616	2.69306e-69	3.90311e-67	negative
PHOSPHO2	2q31.1	-0.386432	7.53487e-69	1.05091e-66	negative
IKZF5	10q26.13	-0.385507	1.67699e-68	2.28659e-66	negative
AUH	9q22.31	-0.383699	7.95455e-68	1.06866e-65	negative
KIF1BP	10q22.1	-0.381987	3.44396e-67	4.55976e-65	negative
STARD10	11q13.4	-0.381414	5.61085e-67	7.32256e-65	negative
IDNK	9q21.32	-0.380972	8.17595e-67	1.05199e-64	negative
SIAH2	3q25.1	-0.380493	1.22756e-66	1.56845e-64	negative
ITPR1	3p26.1	-0.380247	1.51301e-66	1.91974e-64	negative
PAIP2	5q31.2	-0.37944	2.99637e-66	3.77563e-64	negative
CACNA2D2	3p21.31	-0.377817	1.17715e-65	1.46311e-63	negative
RAD17	5q13.2	-0.37547	8.40288e-65	9.8416e-63	negative
COX17	3q13.33	-0.37534	9.36734e-65	1.09013e-62	negative
CTR9	11p15.4	-0.374864	1.39228e-64	1.5999e-62	negative
MGST2	4q31.1	-0.374405	2.03918e-64	2.28576e-62	negative
TRIM23	5q12.3	-0.373917	3.05769e-64	3.38588e-62	negative
PDHB	3p14.3	-0.373523	4.2379e-64	4.63656e-62	negative
PHGR1	15q15.1	-0.373172	5.67095e-64	6.09494e-62	negative
CORT	1p36.22	-0.372749	8.0398e-64	8.49105e-62	negative
DUSP28	2q37.3	-0.372378	1.09237e-63	1.14706e-61	negative
PNPLA4	Xp22.31	-0.371661	1.97231e-63	2.03593e-61	negative
CLASP2	3p22.3	-0.371191	2.90188e-63	2.97867e-61	negative
TENT2	5q14.1	-0.370781	4.06354e-63	4.14777e-61	negative
THSD4	15q23	-0.368782	2.08283e-62	2.07953e-60	negative
FSIP1	15q14	-0.367797	4.64021e-62	4.46217e-60	negative
PIGP	21q22.13	-0.367291	6.99133e-62	6.68789e-60	negative
MYRIP	3p22.1	-0.366433	1.40027e-61	1.31878e-59	negative
RGS22	8q22.2	-0.365838	2.26271e-61	2.10928e-59	negative
SKP1	5q31.1	-0.364065	9.40614e-61	8.55022e-59	negative
ARL1	12q23.2	-0.361445	7.59175e-60	6.66869e-58	negative
PIGB	15q21.3	-0.361427	7.70455e-60	6.7354e-58	negative
IGBP1	Xq13.1	-0.359589	3.29536e-59	2.81353e-57	negative
TCEA3	1p36.12	-0.359257	4.28177e-59	3.62186e-57	negative
JKAMP	14q23.1	-0.359116	4.78383e-59	4.00942e-57	negative
ANG	14q11.2	-0.356519	3.6575e-58	2.93097e-56	negative
MRFAP1	4p16.1	-0.356435	3.9053e-58	3.10234e-56	negative
BORCS7	10q24.32	-0.35585	6.15798e-58	4.84968e-56	negative
GATA3	10p14	-0.355545	7.80404e-58	6.09349e-56	negative
EIF3J	15q21.1	-0.355397	8.75382e-58	6.806e-56	negative
OMA1	1p32.2-p32.1	-0.354868	1.32006e-57	1.02198e-55	negative
DYNC2LI1	2p21	-0.354192	2.22717e-57	1.71699e-55	negative
ARSG	17q24.2	-0.353965	2.65308e-57	2.03674e-55	negative
SPG11	15q21.1	-0.353169	4.90383e-57	3.71776e-55	negative
SCN1B	19q13.11	-0.352918	5.95201e-57	4.49376e-55	negative
CHMP4B	20q11.22	-0.352873	6.15881e-57	4.63076e-55	negative
NUDT16P1	3q22.1	-0.352581	7.71259e-57	5.72832e-55	negative
P4HTM	3p21.31|3p21.3	-0.352102	1.11355e-56	8.20393e-55	negative
WDR61	15q25.1	-0.352063	1.14779e-56	8.4222e-55	negative
BTG2	1q32.1	-0.351864	1.33653e-56	9.69096e-55	negative
IK	5q31.3	-0.351864	1.33661e-56	9.69096e-55	negative
MFAP1	15q15.3	-0.351777	1.42912e-56	1.02801e-54	negative
CRBN	3p26.2	-0.351031	2.52858e-56	1.80467e-54	negative
MDP1	14q12	-0.349276	9.63363e-56	6.69262e-54	negative
EFCAB14	1p33	-0.348885	1.2957e-55	8.93352e-54	negative
NOVA1	14q12	-0.348753	1.43291e-55	9.84239e-54	negative
PREPL	2p21	-0.348463	1.78394e-55	1.22077e-53	negative
MYL5	4p16.3	-0.348103	2.34313e-55	1.59744e-53	negative
PTCD2	5q13.2	-0.347916	2.69795e-55	1.8325e-53	negative
DACH1	13q21.33	-0.347545	3.57027e-55	2.4071e-53	negative
HDDC3	15q26.1	-0.347024	5.29013e-55	3.48939e-53	negative
FRAT1	10q24.1	-0.346677	6.86911e-55	4.49841e-53	negative
FBXL15	10q24.32	-0.345968	1.17021e-54	7.60886e-53	negative
KIAA1324L	7q21.12	-0.345419	1.76578e-54	1.13202e-52	negative
KCTD6	3p14.3	-0.34523	2.03488e-54	1.29998e-52	negative
ABHD14A	3p21.2	-0.345167	2.13316e-54	1.3533e-52	negative
PIGT	20q13.12	-0.344487	3.54352e-54	2.24027e-52	negative
CIRBP	19p13.3	-0.344264	4.18658e-54	2.63769e-52	negative
NECAB3	20q11.22	-0.343998	5.10585e-54	3.18392e-52	negative
NPDC1	9q34.3	-0.343964	5.23498e-54	3.25334e-52	negative
GLRB	4q32.1	-0.343796	5.93354e-54	3.67497e-52	negative
BBOF1	14q24.3	-0.343272	8.75909e-54	5.38846e-52	negative
ALKBH1	14q24.3	-0.343069	1.01894e-53	6.22641e-52	negative
TEX264	3p21.2	-0.342999	1.0727e-53	6.53313e-52	negative
AGR2	7p21.1	-0.342559	1.48737e-53	8.96886e-52	negative
DYNLRB2	16q23.2	-0.342528	1.52154e-53	9.14477e-52	negative
IGF1R	15q26.3	-0.34212	2.05742e-53	1.22049e-51	negative
GIN1	5q21.1	-0.341074	4.45506e-53	2.60892e-51	negative
TSG101	11p15.1	-0.340969	4.8131e-53	2.80959e-51	negative
TFF1	21q22.3	-0.340679	5.96183e-53	3.44711e-51	negative
SARAF	8p12	-0.34056	6.50423e-53	3.74886e-51	negative
CCDC126	7p15.3	-0.340318	7.77237e-53	4.43778e-51	negative
NDUFAF1	15q15.1	-0.340101	9.113e-53	5.17092e-51	negative
PCMTD2	20q13.33	-0.339775	1.15843e-52	6.53261e-51	negative
RNF103	2p11.2	-0.339291	1.65095e-52	9.22461e-51	negative
RPH3AL	17p13.3	-0.338972	2.08495e-52	1.1614e-50	negative
FAM120AOS	9q22.31	-0.338819	2.33242e-52	1.29138e-50	negative
DNALI1	1p34.3	-0.33847	3.00917e-52	1.65604e-50	negative
COMMD10	5q23.1	-0.338385	3.2022e-52	1.75172e-50	negative
MLPH	2q37.3	-0.33814	3.82739e-52	2.08747e-50	negative
BECN1	17q21.31	-0.337578	5.76669e-52	3.09892e-50	negative
KRR1	12q21.2	-0.336622	1.154e-51	6.1293e-50	negative
SEC22C	3p22.1	-0.336503	1.2579e-51	6.66174e-50	negative
HHEX	10q23.33	-0.336353	1.40293e-51	7.40834e-50	negative
SRPK2	7q22.3	-0.335748	2.17251e-51	1.14392e-49	negative
ABCG1	21q22.3	-0.335539	2.52649e-51	1.32648e-49	negative
CARD10	22q13.1	-0.335491	2.6167e-51	1.36991e-49	negative
EMC7	15q14	-0.335112	3.43797e-51	1.78961e-49	negative
LYPD6B	2q23.2	-0.334431	5.61684e-51	2.89902e-49	negative
MRPS30	5p12	-0.334219	6.5398e-51	3.35642e-49	negative
FUCA1	1p36.11	-0.333872	8.39283e-51	4.2596e-49	negative
PLEKHF2	8q22.1	-0.333431	1.15133e-50	5.76326e-49	negative
CHAD	17q21.33	-0.333254	1.30654e-50	6.52234e-49	negative
CYB561D2	3p21.31	-0.333166	1.3914e-50	6.90822e-49	negative
SPR	2p13.2	-0.332787	1.82517e-50	9.01287e-49	negative
ANXA9	1q21.3	-0.332782	1.83156e-50	9.02008e-49	negative
SERINC3	20q13.12	-0.332645	2.01995e-50	9.9211e-49	negative
STXBP3	1p13.3	-0.332616	2.06279e-50	1.01043e-48	negative
ANKRD29	18q11.2	-0.332258	2.66381e-50	1.30106e-48	negative
TBCA	5q14.1	-0.332254	2.67035e-50	1.30106e-48	negative
RAB37	17q25.1	-0.331239	5.50095e-50	2.64495e-48	negative
NRIP1	21q11.2-q21.1	-0.331122	5.9788e-50	2.86715e-48	negative
FNIP1	5q31.1	-0.330128	1.20916e-49	5.73832e-48	negative
NPEPPS	17q21.32	-0.330064	1.26574e-49	5.99127e-48	negative
PNRC2	1p36.11	-0.329887	1.43474e-49	6.7737e-48	negative
NUDT6	4q28.1	-0.329625	1.72558e-49	8.12579e-48	negative
RABEP1	17p13.2	-0.329123	2.45996e-49	1.14658e-47	negative
WWP1	8q21.3	-0.328992	2.69773e-49	1.25102e-47	negative
HAGH	16p13.3	-0.328348	4.24457e-49	1.94856e-47	negative
KBTBD4	11p11.2	-0.328093	5.07909e-49	2.32582e-47	negative
LETMD1	12q13.12	-0.32761	7.12922e-49	3.24025e-47	negative
TFF3	21q22.3	-0.326996	1.09555e-48	4.95464e-47	negative
SLU7	5q33.3	-0.32676	1.29222e-48	5.82967e-47	negative
ENPP4	6p21.1	-0.326725	1.32407e-48	5.95866e-47	negative
C17ORF58	17q24.2	-0.32651	1.53908e-48	6.90924e-47	negative
RLN2	9p24.1	-0.326442	1.61286e-48	7.22271e-47	negative
POLD4	11q13.2	-0.326142	1.98883e-48	8.86292e-47	negative
C5ORF24	5q31.1	-0.325992	2.20818e-48	9.79264e-47	negative
RPS27L	15q22.2	-0.325736	2.63865e-48	1.16451e-46	negative
TMEM192	4q32.3	-0.325501	3.10853e-48	1.36529e-46	negative
C9ORF116	9q34.3	-0.325296	3.58359e-48	1.57016e-46	negative
COX6C	8q22.2	-0.325074	4.18118e-48	1.82762e-46	negative
CPLX1	4p16.3	-0.325064	4.21126e-48	1.83637e-46	negative
SERPINI1	3q26.1	-0.324861	4.84731e-48	2.10369e-46	negative
NECAP1	12p13.31	-0.324805	5.03839e-48	2.18143e-46	negative
TCEAL3	Xq22.2	-0.324766	5.17718e-48	2.23622e-46	negative
BCAT2	19q13.33	-0.324158	7.89128e-48	3.40051e-46	negative
CASC4	15q15.3	-0.32404	8.56315e-48	3.68135e-46	negative
MYO5C	15q21.2	-0.323977	8.94538e-48	3.81871e-46	negative
SMIM14	4p14	-0.323863	9.67953e-48	4.1129e-46	negative
YPEL2	17q22	-0.323851	9.75735e-48	4.13635e-46	negative
SELENOT	3q25.1	-0.323545	1.20547e-47	5.05165e-46	negative
PRDX3	10q26.11	-0.323146	1.58723e-47	6.62109e-46	negative
NUDT16	3q22.1	-0.323032	1.71766e-47	7.14883e-46	negative
TOM1L1	17q22	-0.323027	1.72307e-47	7.15504e-46	negative
RGS5	1q23.3	-0.322345	2.75484e-47	1.1362e-45	negative
NSA2	5q13.3	-0.32228	2.88026e-47	1.18525e-45	negative
LONRF2	2q11.2	-0.321243	5.86683e-47	2.37678e-45	negative
TMEM59	1p32.3	-0.320841	7.72015e-47	3.12068e-45	negative
ABCA5	17q24.3	-0.320623	8.96494e-47	3.59996e-45	negative
NUDT2	9p13.3	-0.320218	1.18166e-46	4.7243e-45	negative
TRAK1	3p22.1	-0.320148	1.2393e-46	4.94396e-45	negative
MAN1C1	1p36.11	-0.31962	1.77482e-46	7.019e-45	negative
ELP2	18q12.2	-0.319281	2.23513e-46	8.8203e-45	negative
SLC25A20	3p21.31	-0.319259	2.26936e-46	8.9361e-45	negative
CEP120	5q23.2	-0.319183	2.38852e-46	9.3851e-45	negative
CAMLG	5q31.1	-0.319038	2.63691e-46	1.03167e-44	negative
CREBRF	5q35.1	-0.318933	2.83188e-46	1.10558e-44	negative
BRD8	5q31.2	-0.318696	3.3243e-46	1.28683e-44	negative
MRPS27	5q13.2	-0.318627	3.48342e-46	1.34273e-44	negative
CIPC	14q24.3	-0.31854	3.69569e-46	1.42156e-44	negative
CRACR2A	12p13.32	-0.318321	4.28575e-46	1.63818e-44	negative
ANKRA2	5q13.2	-0.317897	5.70795e-46	2.17271e-44	negative
GNPDA2	4p12	-0.317553	7.20003e-46	2.73496e-44	negative
THAP4	2q37.3	-0.317475	7.59359e-46	2.87847e-44	negative
NR2F2	15q26.2	-0.317168	9.33423e-46	3.53097e-44	negative
NPRL2	3p21.31	-0.316136	1.86847e-45	7.01002e-44	negative
HEXIM2	17q21.31	-0.315783	2.36899e-45	8.79752e-44	negative
ADCY9	16p13.3	-0.315537	2.79284e-45	1.03296e-43	negative
ADCY1	7p12.3	-0.31497	4.08159e-45	1.49749e-43	negative
AGTR1	3q24	-0.314766	4.67713e-45	1.71254e-43	negative
GAMT	19p13.3	-0.314755	4.71158e-45	1.72171e-43	negative
CCDC121	2p23.3	-0.31466	5.01984e-45	1.83069e-43	negative
FOXA1	14q21.1	-0.313766	9.1075e-45	3.30165e-43	negative
NBEA	13q13.3	-0.313762	9.12961e-45	3.30311e-43	negative
EFCAB7	1p31.3	-0.313696	9.54039e-45	3.43812e-43	negative
ABAT	16p13.2	-0.313433	1.13659e-44	4.07989e-43	negative
MEIS3	19q13.32	-0.313314	1.22997e-44	4.40641e-43	negative
TSPAN13	7p21.1	-0.312881	1.63894e-44	5.82589e-43	negative
PRIMPOL	4q35.1	-0.312727	1.81501e-44	6.43925e-43	negative
KIAA0319L	1p34.3	-0.312662	1.89444e-44	6.69505e-43	negative
RPL15	3p24.2	-0.312404	2.24781e-44	7.89804e-43	negative
ALG13	Xq23	-0.312053	2.83452e-44	9.92135e-43	negative
ALG1	16p13.3	-0.312028	2.88262e-44	1.00704e-42	negative
PLPP6	9p24.1	-0.3115	4.08223e-44	1.40995e-42	negative
FBXO8	4q34.1	-0.311481	4.13564e-44	1.4257e-42	negative
SYF2	1p36.11	-0.311418	4.30936e-44	1.47468e-42	negative
TMBIM4	12q14.3	-0.311418	4.31e-44	1.47468e-42	negative
CCNG1	5q34	-0.311278	4.72664e-44	1.61421e-42	negative
EIF4E3	3p13	-0.311136	5.18921e-44	1.76559e-42	negative
MLH1	3p22.2	-0.31107	5.41916e-44	1.83698e-42	negative
ZG16B	16p13.3	-0.311036	5.54234e-44	1.87526e-42	negative
CGRRF1	14q22.2	-0.310533	7.71619e-44	2.60115e-42	negative
CALCOCO2	17q21.32	-0.310202	9.58823e-44	3.2142e-42	negative
CA12	15q22.2	-0.309997	1.09699e-43	3.6575e-42	negative
PSME1	14q12	-0.309986	1.10462e-43	3.67624e-42	negative
FIS1	7q22.1	-0.309978	1.11038e-43	3.68868e-42	negative
ELOVL5	6p12.1	-0.309957	1.12612e-43	3.73418e-42	negative
RNF14	5q31.3	-0.309714	1.32058e-43	4.35529e-42	negative
BCAS1	20q13.2	-0.309704	1.3286e-43	4.37385e-42	negative
GLS2	12q13.3	-0.309392	1.62972e-43	5.3555e-42	negative
TMED4	7p13	-0.309317	1.71149e-43	5.61411e-42	negative
DBP	19q13.33	-0.30924	1.80022e-43	5.89461e-42	negative
LEO1	15q21.2	-0.309219	1.82528e-43	5.96594e-42	negative
MTHFS	15q25.1	-0.309133	1.93007e-43	6.28598e-42	negative
UGCG	9q31.3	-0.309088	1.98859e-43	6.46503e-42	negative
CMBL	5p15.2	-0.30886	2.30722e-43	7.44791e-42	negative
NSF	17q21.31	-0.308344	3.23104e-43	1.03387e-41	negative
LIPT1	2q11.2	-0.308274	3.37967e-43	1.07955e-41	negative
CFAP36	2p16.1	-0.308213	3.51858e-43	1.12195e-41	negative
F8	Xq28	-0.307968	4.12471e-43	1.30838e-41	negative
SYTL1	1p36.11	-0.307949	4.17684e-43	1.32262e-41	negative
FBXO4	5p13.1	-0.307734	4.80388e-43	1.51592e-41	negative
SLC27A2	15q21.2	-0.3071	7.24743e-43	2.26743e-41	negative
AKR7A3	1p36.13	-0.306771	8.97092e-43	2.78281e-41	negative
RSPH1	21q22.3	-0.306621	9.88437e-43	3.05579e-41	negative
APIP	11p13	-0.306396	1.14315e-42	3.52219e-41	negative
YIPF6	Xq12-q13.1	-0.306388	1.14888e-42	3.53387e-41	negative
TMEM144	4q32.1	-0.30612	1.36594e-42	4.18744e-41	negative
TTC39C	18q11.2	-0.306092	1.39116e-42	4.25761e-41	negative
CAVIN2	2q32.3	-0.305884	1.59071e-42	4.82788e-41	negative
ALDH6A1	14q24.3	-0.305623	1.8827e-42	5.68574e-41	negative
CHMP2A	19q13.43	-0.305509	2.02572e-42	6.08749e-41	negative
NAT1	8p22	-0.30538	2.20104e-42	6.59266e-41	negative
MRPL54	19p13.3	-0.30521	2.45602e-42	7.33233e-41	negative
SYTL4	Xq22.1	-0.305082	2.66703e-42	7.94933e-41	negative
EPB41L4A-AS1	5q22.1	-0.304971	2.86391e-42	8.52222e-41	negative
HIST1H2AC	6p22.2	-0.304802	3.19335e-42	9.48712e-41	negative
TMEM116	12q24.12-q24.13	-0.304374	4.20355e-42	1.24478e-40	negative
GFM2	5q13.3	-0.304314	4.36708e-42	1.29111e-40	negative
OSGEPL1	2q32.2	-0.303593	6.92967e-42	2.01933e-40	negative
PDZK1	1q21.1	-0.303512	7.29938e-42	2.12368e-40	negative
FCGRT	19q13.33	-0.303275	8.49163e-42	2.46662e-40	negative
PLEKHA3	2q31.2	-0.302868	1.10067e-41	3.16697e-40	negative
EIF3J-DT	15q21.1	-0.30266	1.25693e-41	3.59959e-40	negative
ALDH3A2	17p11.2	-0.302608	1.29886e-41	3.70804e-40	negative
RHOT1	17q11.2	-0.302573	1.32829e-41	3.78614e-40	negative
SERPINB1	6p25.2	-0.30247	1.41821e-41	4.03616e-40	negative
HNRNPK	9q21.32	-0.302356	1.52467e-41	4.32567e-40	negative
SURF1	9q34.2	-0.302284	1.59613e-41	4.51438e-40	negative
RRM2B	8q22.3	-0.30212	1.77201e-41	4.99636e-40	negative
FAAH	1p33	-0.3021	1.79448e-41	5.05191e-40	negative
TRIM4	7q22.1	-0.301485	2.65192e-41	7.40875e-40	negative
TRMO	9q22.33	-0.301474	2.66979e-41	7.44729e-40	negative
SUB1	5p13.3	-0.301401	2.79618e-41	7.78795e-40	negative
CHMP5	9p13.3	-0.301368	2.85584e-41	7.94201e-40	negative
RSBN1L	7q11.23	-0.301222	3.13348e-41	8.68769e-40	negative
BCDIN3D	12q13.12	-0.300522	4.87775e-41	1.34624e-39	negative
